# Supplementary material for: Distributed uplink cache for improved energy and spectral efficiency in B5G small cell network
Source: PLoS One. 2022 May 17;17(5):e0268294. doi: 10.1371/journal.pone.0268294 (PMC9113608; doi:10.1371/journal.pone.0268294)
Supplement: S2 File — (ZIP) [file pone.0268294.s002.zip]

Archive with 1 entries (1 files):
- wired_wireless_ex-no-cache-50.tr
